# Supplementary material for: Diagnostic Value of the Vestibular Autorotation Test in Menière’s Disease, Vestibular Migraine and Menière’s Disease with Migraine
Source: Brain Sci. 2022 Oct 25;12(11):1432. doi: 10.3390/brainsci12111432 (PMC9688433; doi:10.3390/brainsci12111432)
Supplement: Supplementary file 1 [file brainsci-12-01432-s001.zip]

Archive with 1 entries (1 files):
- brainsci-1965206-supplementary.pdf
